# Supplementary material for: A methodologically sound survey of Chinese consumers’ willingness to participate in courier, express, and parcel companies’ green logistics
Source: PLoS One. 2021 Jul 30;16(7):e0255532. doi: 10.1371/journal.pone.0255532 (PMC8323873; doi:10.1371/journal.pone.0255532)
Supplement: S1 File — The data is collected via an online survey of 155 respondents. The latent factor scores (values) are calculated by averaging the values of variables belonging to the same factor. (XLSX) [file pone.0255532.s008.xlsx]

## Sheet: Notes
Note: This file contains data on the dependent and independent variables, collected via an online survey of 155 respondents. The latent factor scores (values) are calculated by averaging the values of variables belonging to the same factor. This is more accurate approach compared to using the actual factor scores (z-scores) generated [1]. Because the mean of z-scores is zero and standard deviatio…
References
1. Berg RG van den. SPSS Factor Analysis – Beginners Tutorial [Internet]. SPSS tutorials. 2021 [cited 2021 Feb 12]. p. Online. Available from: https://www.spss-tutorials.com/spss-factor-analysis-tutorial/

## Sheet: Data
Number	Independent variables														Dependent variable	Latent factors
	Payment	Support	Time spent	Environmental consideration	Reuse	Shared boxes	Recycling	Positive response	Shared pickups locations	Raising fee	Community help	Corporate strategy	Ecological work	Volunteering	Willingness	Economic	Operational	Social
1	5	5	4	4	4	4	4	4	4	4	4	4	4	4	4	4	4	4
2	3	4	4	4	4	3	3	4	3	3	3	4	4	4	4	4	4	3
3	4	4	4	4	4	4	4	4	4	4	4	4	4	4	4	4	4	4
4	5	4	5	5	5	3	5	5	5	3	3	4	4	4	5	5	4	4
5	1	3	3	3	3	3	3	3	3	3	3	3	3	3	3	3	3	3
6	4	5	4	4	4	4	4	4	4	2	3	4	4	4	4	4	4	4
7	4	4	3	3	4	4	4	3	4	2	3	3	3	4	3	3	3	4
8	1	5	5	5	4	4	4	5	4	4	4	4	4	4	4	4	4	4
9	4	5	5	5	4	4	4	4	4	2	3	4	4	4	4	4	4	4
10	3	4	4	5	2	2	3	3	3	3	4	4	4	3	3	3	4	3
11	4	4	4	4	5	3	4	3	3	3	3	4	4	4	4	4	4	3
12	5	5	4	5	5	4	5	5	4	2	3	5	4	4	4	4	5	4
13	4	5	5	4	4	3	4	5	5	3	3	5	4	3	4	4	5	4
14	2	4	3	4	2	4	4	4	4	1	4	5	5	3	3	3	5	4
15	4	4	5	4	5	2	4	4	2	3	1	4	4	3	4	4	4	2
16	4	4	4	4	4	3	4	4	4	4	3	4	4	4	4	4	4	4
17	4	4	3	4	4	4	5	5	4	3	2	4	3	4	4	4	4	3
18	4	4	3	3	2	2	3	3	3	3	3	3	3	3	3	3	3	3
19	5	5	5	5	5	5	5	5	5	5	3	5	5	5	5	5	5	4
20	4	4	4	4	5	5	4	5	3	2	2	4	3	4	4	4	4	3
21	4	5	5	5	5	4	4	4	3	4	4	4	4	4	4	4	4	4
22	5	5	3	4	4	4	3	5	5	5	2	5	5	5	3	4	5	4
23	4	4	4	5	4	4	4	4	4	4	4	4	4	4	4	4	4	4
24	4	4	3	3	4	3	4	3	3	3	1	4	3	3	3	3	4	2
25	4	4	4	5	5	5	5	5	5	3	4	4	4	4	4	5	4	4
26	3	4	3	4	4	4	4	4	4	4	4	4	4	4	4	4	4	4
27	3	3	3	4	3	2	4	3	4	2	2	3	3	3	3	3	3	3
28	4	4	4	5	5	5	5	4	4	4	3	4	5	3	4	5	4	3
29	5	5	5	5	5	5	4	5	4	4	4	4	5	4	5	5	5	4
30	4	5	4	4	3	4	4	4	3	2	3	4	4	4	4	4	4	3
31	5	5	5	5	4	4	4	4	4	4	4	4	4	4	4	4	4	4
32	4	4	4	4	3	3	4	4	4	4	3	5	4	4	4	4	4	4
33	4	4	4	4	4	4	4	4	4	4	4	4	5	5	5	4	4	4
34	3	4	3	4	4	3	4	4	3	2	2	3	4	2	3	3	4	2
35	4	5	4	4	5	3	4	4	4	3	3	5	3	3	4	4	4	3
36	4	5	5	5	4	4	4	4	4	4	4	4	4	3	4	4	4	4
37	4	4	4	4	4	4	4	4	4	4	4	4	4	4	4	4	4	4
38	5	4	3	5	3	5	5	5	5	5	5	5	5	4	3	5	5	5
39	3	3	3	3	3	3	3	3	3	3	3	3	3	3	3	3	3	3
40	5	5	5	5	5	5	5	5	5	5	5	5	5	5	5	5	5	5
41	5	5	5	5	5	5	5	5	5	5	5	5	5	5	5	5	5	5
42	4	5	5	5	3	4	3	5	5	5	5	5	5	5	5	4	5	5
43	4	4	4	5	5	3	5	5	5	3	4	5	4	5	4	4	4	5
44	4	4	4	4	4	4	4	4	4	4	4	4	4	4	4	4	4	4
45	4	5	5	4	4	4	4	4	5	5	3	2	4	4	2	4	4	4
46	4	4	4	4	4	4	4	4	4	4	4	4	4	4	4	4	4	4
47	3	4	4	3	4	3	4	4	4	2	3	3	3	3	3	3	3	3
48	3	3	3	3	2	2	3	3	2	2	4	4	3	3	3	3	3	3
49	4	5	4	5	5	3	5	5	5	3	3	4	5	5	5	4	5	4
50	4	4	4	4	4	4	3	4	4	4	4	4	4	4	4	4	4	4
51	3	3	4	5	5	4	5	5	5	3	4	4	4	4	4	4	4	4
52	4	4	4	4	4	4	4	4	4	4	4	4	4	4	4	4	4	4
53	2	4	3	4	2	4	4	4	2	2	2	4	4	4	4	3	4	3
54	4	4	4	4	4	4	4	4	4	4	4	4	4	4	4	4	4	4
55	3	3	3	4	4	3	3	3	3	3	3	3	3	4	4	3	3	3
56	3	4	4	4	4	3	3	4	3	2	3	4	4	4	4	3	4	3
57	5	5	5	5	5	3	5	5	5	3	3	5	5	4	4	5	5	4
58	4	5	3	4	5	2	4	4	2	2	3	4	4	3	4	4	4	3
59	4	5	3	4	5	3	3	5	5	3	2	4	4	4	4	4	4	4
60	5	4	4	4	3	2	4	4	4	4	4	4	4	5	4	4	4	4
61	5	5	5	5	5	5	5	5	5	5	5	5	5	5	5	5	5	5
62	3	3	3	3	3	3	3	3	3	3	3	3	3	3	3	3	3	3
63	3	3	3	4	4	4	3	3	3	3	3	4	3	3	3	3	3	3
64	4	5	3	4	2	4	4	4	1	4	3	5	5	2	5	4	5	2
65	2	5	2	4	4	4	4	4	1	3	3	4	4	1	4	3	4	2
66	3	3	3	3	4	2	3	3	2	1	3	3	4	3	3	3	3	3
67	3	4	3	3	5	3	5	4	3	3	3	3	3	3	3	4	3	3
68	1	5	4	3	3	3	3	4	3	1	3	5	5	3	3	3	5	3
69	1	4	3	3	3	3	3	5	3	1	2	4	4	2	3	3	4	2
70	3	4	4	4	4	4	4	4	5	3	3	5	5	3	4	4	5	4
71	3	4	3	3	5	5	3	5	4	2	3	4	4	3	4	4	4	3
72	4	4	4	4	4	4	4	4	4	4	4	4	4	4	4	4	4	4
73	4	5	4	4	4	4	5	5	5	4	2	5	5	4	4	4	5	4
74	4	4	3	4	5	3	4	5	4	2	3	4	4	3	4	4	4	3
75	5	5	4	4	4	4	4	5	4	4	3	5	5	4	4	4	5	4
76	4	4	3	4	4	5	5	5	3	3	3	5	5	5	4	4	5	4
77	3	3	3	3	3	3	3	4	3	3	3	3	3	3	3	3	3	3
78	4	4	3	4	4	2	4	3	2	2	2	4	3	3	4	3	4	2
79	4	4	4	4	4	4	4	5	4	4	4	4	4	4	4	4	4	4
80	4	5	3	4	4	4	3	5	4	2	4	4	4	3	5	4	4	4
81	4	4	4	4	4	4	5	5	5	2	5	5	5	5	5	4	5	5
82	5	5	5	5	5	3	4	4	5	2	4	4	4	4	5	4	4	4
83	1	3	1	1	3	3	3	4	1	1	1	3	4	1	3	2	3	1
84	3	4	3	4	3	4	4	4	4	3	2	5	4	4	4	4	4	3
85	4	4	4	4	4	3	4	4	4	3	3	4	3	4	4	4	4	4
86	1	4	1	3	4	4	1	3	1	1	2	4	4	1	3	2	4	1
87	3	4	3	4	3	3	4	4	3	2	4	4	4	5	4	3	4	4
88	2	3	3	3	3	3	3	3	3	3	3	3	3	3	3	3	3	3
89	4	5	4	5	4	4	4	5	4	2	3	4	4	4	5	4	4	4
90	1	4	3	3	3	3	3	3	4	1	1	4	4	3	4	3	4	3
91	3	4	3	4	4	4	4	4	4	3	3	5	4	4	4	4	4	4
92	3	4	3	4	4	3	4	5	4	3	3	3	4	4	4	4	4	4
93	3	4	4	4	3	3	4	4	4	2	3	4	4	3	3	3	4	3
94	3	4	4	4	4	4	4	4	4	3	2	4	5	3	4	4	4	3
95	5	5	5	5	5	5	5	5	5	5	5	5	5	5	5	5	5	5
96	1	4	2	3	3	3	3	4	3	1	1	4	4	1	3	3	4	2
97	1	4	2	3	3	3	3	4	3	2	1	5	4	1	3	3	4	2
98	5	5	5	5	5	5	5	4	4	4	3	5	5	4	5	5	5	4
99	5	5	5	4	4	4	4	5	4	4	3	5	5	3	5	4	5	3
100	1	4	3	3	2	2	3	4	3	1	1	4	4	2	3	2	4	2
101	4	4	4	4	4	4	4	4	4	3	3	4	5	4	4	4	4	4
102	4	4	4	4	4	4	4	4	4	4	4	4	4	4	4	4	4	4
103	3	4	4	4	3	3	4	4	4	2	4	5	5	5	4	3	5	4
104	4	4	3	4	4	4	4	4	4	3	3	4	4	4	4	4	4	4
105	4	4	4	4	4	4	4	4	4	3	3	4	5	4	4	4	4	4
106	2	2	2	4	4	3	3	3	3	3	3	3	3	2	3	3	3	3
107	3	4	3	3	3	3	4	4	2	2	3	3	3	3	3	3	3	3
108	3	4	3	4	4	4	4	4	4	3	2	4	5	4	4	4	4	3
109	3	4	3	3	3	3	3	3	4	3	3	4	3	2	3	3	4	3
110	2	4	3	4	4	4	4	4	4	2	2	4	5	3	4	3	4	3
111	2	4	3	3	4	4	4	4	4	2	2	4	5	3	3	3	4	3
112	2	5	4	4	4	4	4	4	4	3	3	4	5	4	4	4	5	4
113	3	4	4	4	4	4	4	5	5	3	3	4	5	3	4	4	4	4
114	1	3	3	3	3	3	3	4	3	1	3	4	4	4	4	3	4	3
115	3	4	3	4	4	4	3	4	3	3	2	4	4	1	4	4	4	2
116	3	4	4	4	4	4	3	5	3	2	3	3	3	3	4	4	3	3
117	1	4	1	4	4	4	3	4	2	1	1	4	4	1	4	3	4	1
118	4	5	4	4	4	4	4	4	4	4	3	5	5	4	4	4	5	4
119	1	4	4	4	4	4	4	4	4	2	3	4	4	4	4	3	4	4
120	1	4	3	4	4	4	4	4	4	2	1	4	4	4	3	3	4	3
121	1	4	1	3	2	2	2	3	3	1	1	4	4	3	3	2	4	2
122	1	4	1	3	3	3	3	3	3	1	1	4	4	3	3	2	4	2
123	1	3	3	3	3	3	3	3	4	1	1	4	4	2	3	3	4	2
124	4	4	3	4	4	4	4	4	2	3	3	4	5	2	4	4	4	2
125	2	5	3	4	3	3	4	4	4	1	3	4	5	4	4	3	5	4
126	2	4	3	3	3	3	4	4	4	2	3	4	5	4	4	3	4	4
127	4	4	4	4	4	4	4	5	4	3	3	5	5	4	4	4	5	4
128	3	5	4	4	4	4	4	4	4	3	3	5	5	4	4	4	5	4
129	2	5	5	5	5	5	5	5	5	5	5	5	5	5	5	5	5	5
130	3	5	2	5	4	4	3	4	2	2	3	5	5	1	4	3	5	2
131	3	4	4	4	5	4	4	3	3	3	3	3	4	3	3	4	4	3
132	1	5	4	4	3	3	3	4	4	1	3	4	5	4	3	3	5	4
133	5	5	5	5	5	5	5	5	3	5	3	5	5	2	5	5	5	3
134	4	5	4	4	4	4	4	4	4	3	3	5	5	4	4	4	5	4
135	2	4	2	4	3	3	4	3	4	1	3	4	4	4	3	3	4	4
136	5	5	4	5	5	5	4	5	2	4	3	5	5	2	4	5	5	2
137	2	4	3	3	3	3	4	3	4	2	3	4	4	4	3	3	4	4
138	1	3	3	3	3	3	4	3	4	1	3	4	4	4	3	3	4	4
139	1	4	3	3	3	3	4	3	4	2	3	4	5	4	3	3	4	4
140	3	3	3	3	3	2	1	3	4	2	3	4	4	3	3	3	4	3
141	1	3	3	3	3	3	3	4	3	2	2	3	4	4	3	3	3	3
142	2	3	2	3	3	3	3	3	3	2	2	4	4	2	3	3	4	2
143	5	5	5	5	5	5	5	5	5	5	3	5	5	5	5	5	5	4
144	3	3	3	4	4	4	4	4	4	3	3	4	4	4	4	4	4	4
145	1	3	2	3	3	3	3	3	3	2	3	4	4	4	3	3	4	3
146	3	4	4	4	4	4	4	4	4	4	3	4	4	4	4	4	4	4
147	3	4	4	4	4	4	4	4	4	3	3	4	5	4	4	4	4	4
148	1	5	4	4	4	4	4	4	4	1	2	5	5	5	5	3	5	4
149	5	5	4	4	4	4	4	5	4	4	3	5	5	4	5	4	5	4
150	4	4	3	4	4	2	4	4	4	3	4	4	3	4	3	4	4	4
151	2	3	2	3	3	4	3	3	3	2	2	4	4	3	3	3	4	3
152	4	4	4	4	3	2	4	4	3	2	3	4	4	3	3	3	4	3
153	3	3	3	3	3	3	3	3	3	1	3	3	3	3	3	3	3	3
154	3	3	2	4	5	4	3	4	2	2	3	4	3	3	3	3	3	3
155	3	4	3	4	2	1	4	4	2	1	3	4	4	3	4	3	4	3
